# Supplementary material for: Angiotensin Converting Enzyme Inhibitors May Increase While Active Vitamin D May Decrease the Risk of Severe Pneumonia in SARS-CoV-2 Infected Patients with Chronic Kidney Disease on Maintenance Hemodialysis
Source: Viruses. 2022 Feb 22;14(3):451. doi: 10.3390/v14030451 (PMC8951398; doi:10.3390/v14030451)
Supplement: Supplementary file 1 [file viruses-14-00451-s001.zip]

Archive with 1 entries (1 files):
- viruses-1568936-supplementary.pdf
